# Supplementary material for: Mechanistic Insights into Succinic Acid as an Adjuvant for Ciprofloxacin in Treating Pseudomonas aeruginosa Growing Within Cystic Fibrosis Airway Mucus
Source: Microorganisms. 2024 Dec 9;12(12):2538. doi: 10.3390/microorganisms12122538 (PMC11678660; doi:10.3390/microorganisms12122538)
Supplement: Supplementary file 1 [file microorganisms-12-02538-s001.zip]

Archive with 1 entries (1 files):
- microorganisms-3318232-supplementary.pdf
